# Supplementary material for: Steam vs. Hot Water Blanching Modulates Warmed-Over Flavor in Broccoli by Preserving Cellular Structure
Source: Foods. 2026 Jun 19;15(12):2216. doi: 10.3390/foods15122216 (PMC13298270; doi:10.3390/foods15122216)
Supplement: Supplementary file 1 [file foods-15-02216-s001.zip]

Archive with 1 entries (1 files):
- foods-4363518-supplementary.pdf
